# Supplementary material for: Colobops: a juvenile rhynchocephalian reptile (Lepidosauromorpha), not a diminutive archosauromorph with an unusually strong bite
Source: R Soc Open Sci. 2020 Mar 25;7(3):192179. doi: 10.1098/rsos.192179 (PMC7137947; doi:10.1098/rsos.192179)
Supplement: Matrix file of analysis 1 in TNT format [file rsos192179supp5.zip › rsos192179supp5.tnt]

xread
323 58
Petrolacosaurus_kansasensis	0000--000000000100000001010000020001100100-00000111010000000[0 2]1?0111000?0???10000001011-000000000000001-00000010?10000000001000-0000-000000000100010?0100110001100?0100000-0-110000010?-100000000000-0-0?01100000?00-0100100000000000-0-000000?010?01000?0200000001010?[0 1]0?---00?001000000000-0?0000000000000000100000????00000-?00--
Eohyosaurus_wolvaardti	??????10????0????0121??0?10101011101001?11000???1?????10?1???1????????????????0??110?0??100100??100?????????????????????????????????????????????????????????????????????????????????????????????????????????0?0??10??????????????????????????????0???0????0??01001?????????1???????????????????????????????????????[0 1]???0?011???0???
Scaphonyx_baby	??????10??[1 2]?0??0?01201?0?101010?011??00?1??????????????????????????????????????????0?0??????????????11???10?0100010000???????????????????????1?10?10?10?0??1???????00???0?1?????0?1001110?00?0??????????????0?0?????01????100000?00????????0????00???????????01001????????00?0?00??????????????000???0??????1??????0???1?011????0??
Orovenator_mayorum	0000--00?00000010?00?00??10?00-1????1???00?0??0?1111?0??????????1??0???0???1?01??0?00??010100000000000-???00000???000?0??????????0????0??????????????????????????????????????????????????????????????????1100?????0-????????????????????????0???0????0??00000??0?1????10???????0????????????????????????????????????????00?????????
Huehuecuetzpalli_mixtecus	0000--00?0??00100011101??10000?02?11?1??111????????????0?????1?????????????0?01??1101??01000001?0000?1?0000??0??0?0??00????00??0110?1110001111?00?11?11111?00????011????????11?00??01??001??0???10?0100??1??0?1??00??1??101100??00????00??00?1??00?0?1??000010?0011????1?????0?0000?0000000?0?000?0?000?0100???00001?1??0001???00?0
Shinisaurus_crocodilurus	0000--00101-011001101000--?-0000211101?-1110101-000-0110010011210100100000101011110010101010001-000012100001000-10000000000001-1100-1011101111000111010011100110101101010-1011100001000011010?1?001010000?1?0100100-0?0?0010010000?0-0-10001010-0010000?10020?00010100-100101-?100000000000-000000?00001010000000000?00???1100110-0
Iguana_iguana	0000--00101101100011101??1000010111101??1110111-100-0110?1?0112101001000001010111110101011000010110012100000000-10000000000001?1010?11110011110100110110011001101011110111101111000010001101001-0011100000110000010-0?00001000010000000000001-0-0010000?10020010010100-1001010?000000000000-000000000001010010100000?00??00100110-0
Uromastyx_acanthinura	0000--0010-?011001101010-??00010211101--1111-0?-????001001001021010010000010101011101010100002--110012100010000-11000000000001?1111010100011110000110110010001101011110110101111000010001101001-1111100001?10100100?0?00101100010001000000000?--0010000?10021?0001??00-1000010?000000001000-000?00000001010010100000?10???010012000
Gephyrosaurus_bridensis	0000--00002-010100111000011?0001111001?-11100001110-10????002?010110?000?????01?0110?0101000001-101000-00?0?000-00000?000?000?-?11101111?0?111000011?11011????????1111011-1011??000010?01100?01????110??01000000?00-0111???01?000000-0-?1???0?0-00100?0?1002010001111?-?001010?0000?000??00-0??00?0?00??0???001???10?00?000110121-0
Diphydontosaurus_avonis	0000??0010??010100010000?1100011[0 1]110?01?11100?01??0?10????002?010110?000?????01101?0?01010000[0 1]1?101001-???0?0???????000??00001??1?1?011???1??1000?1????1110?111???1?????????11?1001?1??[0 1]110000?10111100?01000000??0??10???110???00000000??00000?00???10?0000010001?11?-?0010?0?00000000??????000000?000?01000?00000??00?000100021?0
Planocephalosaurus_robinsonae	0000-?0010??01010011000??110001[1 2]111??1??11100001110?10????002?010110?0???????01????0?01010000[1 2]??101001?0000?0[0 1]0000000001100001?00111101100??11000011?11?1?????????111101??101??10?1?1??011000?1????110??01000100?00?010?1?100?00000000??????0?0?0010?10?000?110001?11???001010?00000000?000-0???000??0??????1000??1??1??0101?012??0
Clevosaurus_brasiliensis	0001100110??000100001000?110001[1 2]11110???11100?01110?21??????????01?0?0?0?????011?1?0?0001?0?0[1 2]???010?1?????????????0??00?00????1?1??????????????????????????????????????????????0?100????????????????????1?00100?00?0?0??????????00?????????0???00???10?010?110001?11?-?0000??-0??0??0????????????????????????0???1??1??01111?1?1??
Clevosaurus_hudsoni	0001100010??000100011000?11000121111001?11[0 1]00001110-20?0011000210110?0?000???0110110?010100002---01001-00000000-10000001100001-01111111100?111000011011111010110101111011010111100[0 1]0110?0100001????1100?01000100000?01001??100000000?0000?00000-0011?10?0100110001111?-?[0 1]01010?000000000000-0?0000000000010000000?10011?011110121-0
Protorosaurus_speneri	0000--0000100000001101-??10000011111001-1100????1?????00??00?00??????????????001?010?00010000000000010-1110??11100010000010000-1000-?00100?1?110001101010100?10000000?????1?111101100??10000100000111000?1100?0??00-?2001000100000000000000000100000?0??00000010011?????0?10?0?000000000000-0000000-00000100??000001?0??0001???00-0
Pamelaria_dolichotrachela	??1???00????0???00?0?????1000001?11??01?11000?0011????????0???11???2?????????01??010100011000000100011-???00011000010010011?01-??00-110?000?????0011?10101000????0000101111?11100110011100011??????010??????0?10?00-01000?0011010000000???001??00100000?0?0?00?0011?00-???1100000?000000000-???0000-000?0?002000??0??????0010?000-0
Azendohsaurus_madagaskarensis	001111000010000000010010-10000011110001?11000000110-?01?1?1111210122101110101001100011-011000001100011-11100011000010010011101-1000-1103000111110011010101000100000001111?11011000000110000110010010100010000011001-01000010110[0 1]00000000110011101110000?00010110011100-10?1?000001000000000-00?0000-000001002001??01100?100101?00-0
Azendohsaurus_laaroussi	00111-00?0????????????????????????????????????????????????????????????????????0????????0110000011000????????????????????????????????????????????????????????????????????????????????????????????????????1000??????1-?????????????????????????1??1????00?0?0?????????????????????????????????????????????????????????10?????????0???
Teraterpeton_hrynewichorum	00010001111?000000001??0?100101?011000??1100?00100????10?10010??0???11?00????00?1000?0011000100?120-11-?1101010?0001001????0?1?100?????????11???0????????????????????????????????????????????????????????11?0010?00-?10???11?1?????????????01???10??????0?00011001???????????010??00000???????00??????????00??????02?0??0001???10??
Trilophosaurus_buettneri	00011001112-0000000201-0-100101-[0 1]11000??1101-0------100011111011001111100010101?101000011000100?120-12011100011100010010110101-0000-1002000111010011010101100100000001111011101001101111000110010011100?01100011000-1210111100000000000011101100111000100-000110011100-100110010010?0000000-0?00000-0000010010000?0010??100101110-0
Trilophosaurus_jacobsi	0?0???01012-000?000101??0100101?11???0???10??????????????????????????????????01??0?00??11000100?120-110???0001110001?01??????1????0-?00?????????0?11?10101100??00?000101101?10100110111?0001100?????????0110-0???00-1210?1?10?000000000?1110??001?1?1?????0?0??001??????????00100100000000?????0000-00??01?0?000??0??0??000?????0??
Prolacerta_broomi	000110001010000100010[0 1]00-10000011111001-11000000111110[0 1]01120212101110110001010011010100010100001110011-111000110000110100?1000-000101[0 1]0100?101100111010100-111???00001010010011[0 1]01100111000110010011100?00000000000-0?011000000000000000???00?100[0 1]00011100000010011100-10011000000000000000-0?0000?-0000?1??20001001100?000111000-0
Proterosuchus_fergusi	0201100000101020000111-101000002011100[0 1]-110000001?1110101111?11101111112001??0011011?00011100001110010-1100101100000000??2?110000010100100?1001101110101010?1?????000111??11111001000111000110010011100?00010100000-01001?000?000000000?0000?0100100011102000010011101-?1111?0?001000000000-0??00?0-00??0????000??01100?001111?0010
Proterosuchus_yuani	0201100000101020000111-1?10000020111001-1100?0???????0?????????1?????????????00??011?0001110000?110011-????101??????00?0???010000?0-1001000100?10111010111100??00?00011?10111110011001110?011001??10100?0001010???0-??0110001100000000011?000?1?01???111020000100111?????111?0?0?1000000000-0?00000-000001002000??0?10??0011???000?
'TropidostomaZone_Youngina'	0000-?00101?00010000100??11100020111?00100?0????111??0?????????101?0?1???????00??0?0?0?01010000??00?????????????000?000????001?00?0?1001000??1000?11110011011?????00010?101010100??010?10000000?00?10?00?1??0?00?00???00?0??0?0000000000???00?0100???0??0000010001??????0?00?0?????0000??00?0?000?0100??0???0?00?0?0?0??0010???00--
Youngina_capensis	0000--000010000100000001011101020111?00000-0000011111000010?2001011001101100000??0?0?00010100000100000-??001000-01000000000001-00010100100?111000111?1111101111000100101?-10111001100??10000000000010-???1100000?00-01001?100000000?0000???10???0-??001000000100011100-10000?0?000000000000-0?000000000?010000001?00?000001000??0--
Mesosuchus_browni	00112200101-00[0 3]010[0 1]11000-10000011111001-11000100110-2010111001?10110111000?0100?011000001001000?100010-?1101011?00010011010001-00010110100?101100?110??101011?000?000??10011111001100101000110010011100?00010000000-010100100000000000000000100?0000000?00000110011100-10011001001000001000-0??00?0-000?010020002000101?101110?00-0
Rhynchosaurus_articeps	021122101?1-0030101201-0-1000101111100001101-?-?----20?1?????1?1001011100????11??0?00001100100??100-10-??00?0100110100011?0001-?0011100100?1111101100101010110?000000?011111111001?-0??1000??0010010100??1000100?00-010100100000000000000000000?00??000?0?11011001?10?-?0???00?000??0001000-0?0000?-00??0?0020?0200010?0[0 1]0111??00-?
Teyumbaita_sulcognathus	02112210101-0030001201-0-1010102111?00001101-1-?----2011011001210????1?000???1001100-001100100??100-11-??10001001?0000111?0?01-100????0???01????0110?1010101?????????????????????1010??10??????1?????????1000100?00-001???101????000???????00?000000?00?0?21011001?10?-?011110?00000?0?????????000?-0?????????0???00?1110011?0110-?
Macrocnemus_bassanii	0011100010110001000111???1000001111?001?11?00?00110-??????????[1 2]?0??001?0?????01?101010?010100000?00011-1110?01110011000-???00?0100111101??0111101111010100-10?00?01001111011111101101?010000?0010110100?00?00?00?00-?20?100000000000???0000000000001?00?00000110?111????0011?0?00?010??0??????000??-00??????21??0001?0??0001??0??-0
Macrocnemus_fuyuanensis	00111?001?110001001111-??100000111?000??11?0????11???????????????????????????0???010?0?0101000???00011-1110??1110011100001000??10011110???0111??111??101?0-1000??01001?11010111101101001000000010110100???1?0?0??00-?200?000000000000000??00000000?1?0??000?01?001?1????001??0?000010000??????0000?-000?0?002?00000??0??000????0?-1
Langobardisaurus_pandoflii_concatenation	1011?00???1?000??0??????????000?111???1?1??????????????????????????????0?????01????0?0?01000200?00001211111?1111001?101????1?????011110300011110????010100-11?00?0100??1111?111111101?0100?1?0011110111???1?0?1???0-?20000??000000?0???1??00000?10??????0?0?0??001??????0??????00???000000000000?0?-00000?00???00001??????0???100?1
Tanystropheus_longobardicus	00111000001100000011001??10000012111001?10000000100-101???0010010??001?00?1?100??01010001000[0 2]001000011-111001111001?011011110111000-1101000111101111010100-11000011001111011111[0 1]011010000001000-1110111100100010?00-13[0 1]1000000000000?0-1000000011001000?0200001001110???0?1000?001010000000-0?0000?-000000002100000110???0010000001
Tanytrachelos_ahynis	0011?000??1?00000?00?01??10??0012???????11?000????0-10???????????????????????????0?0?0?01000000?0000121111101??10011?010?0?111110?0-100???0?????1?11010100-11??0?1100?111111111111101??0001??1??11?0111101?00?????0-??001000000000?00001??00?0?10??1??????0?00?001????????????100?01000000??0?0000?-000?000021?0000??0????0????0??1
Amotosaurus_rotfeldensis	00?1??00??1?0???????????????000[0 1]?1??????1?001?0?110-?0??????????0??201???????00????0???0100000???00011-11100?1110011?010?1?001?10011?10?????????1?11010?????0????0100???101?1?1001101??000???0?-101?111?00100?00?00-?20010000?000000?000???0?0?010?1?0???00?0??00?1???????1??0200?0100000?????0000???0000??02?00?00??0?????1???00?1
Erythrosuchus_africanus	0001111000101020000111-11101000201100000100??0??????10001?2111210010?112001??0011011100011100001010010-0?000011010000000121001-0000-1001000111100?10010101011?????00011111110120010000100??1000???1??00?0011110101010001?0101?0100000000???01?1?00?0011000000010011101-?1111?0?001000000?00-0??000?-?00?0???20000?01100?001111?01-1
Euparkeria_capensis	000111000?1010210001?1-111000002111000001100?000110?10??1?2111210?11?11210?010011011?00011100001010011-010000100?000000??2??1100000-??0????11??00?10???1?0-11?????0001?1111101??01-011100001100-1111100000011101010101011010000111011011000100-?00??01??0000011001?1?0-?1111?0?00?000000??????0000?-000?0??02000000??0??0011?0?0010
Batrachotomus_kupferzellensis	0001011010101020000111-0-1000002011000001101-0-?--0-101011110121?001?1020?1??00?1001000011100001010011-011000110[0 1]001100112101101000-??0100011???0010010100010?????0001011111012001-01?1001011?0-???110??00121101110200011?110?01110?1121?0?1?0--00?0011?00000010011101-?111100?001000000000-0??000?-000?0???2000??01?00?0011?1??000
Coelophysis_bauri	0101-1000?101000010111-0-10001021110000010?1-?-?----10100?[1 2]011?10?0111?20?10100??001100011100001010011-1110001110001001111100?-1100-1001??01----011000-100010001--0001011110012000-01110[0 1]10---0-11100--00012010111020201?11101111111-1-1000001-?00010???00000-?0?1?10????????0?000??0??0??????000??-00??????20???002?0???-011????-?
Plateosaurus_engelhardti	0001-1000?101000010111-0-10001021110000010?1-?-?----?0100?1011210001110[1 2]0010100?1001100011000001000011-1110001100001001111100?-1100-1001??01?---011000-100010001--0001011110012?00-01110010---0-11100--00012010111020201001111111111-1-1000011-?0000011000000-10?11100??0010?00001??0??0??????000??-00??????20???001?10??-0111???-?
Howesia_browni	??????1???1??030101211-0-10?000111?10????100???011??2010?????1??011??1?0??????1?1??0?0??100100??100?1[0 1]-?????????????????????????????10010?0???????????????????????000111?0111110?11????100011001001?1?0?????00?????-???00?????000??0000????0??00???0??????01?1??0???????????????01??0?0?000-0???????0????????0?0????????1??????????
Claudiosaurus_germaini	0000??00??1000010001100??110000000?1?01?00-000001?1010?0????????1110?1???????00??01011-01000000?000001-0000?01000000000000101110000?200100?101000?11011111011110000001???-1?11?0001010?00000100?00010?00?1??0?00?00-0[1 2]101000000000000000?00000000001?0??000001000101??1?0???00?00?000000000-0?00000-000?0100?000000??????0?0???000?
Hovasaurus_boulei	??????00?????00100001001?111000[1 2]11?1????00-0????11111010??0?000?01?0?1?????00????????0???0000???????01-0000000??0000?00?000000?000??1?0100?01100011111111110111000010?010-1?1110010?1??10000000000[0 1]10?00????0??0??????0?1000000000000001??00?000??00??????0??10001?1??-0????00?000000000000-0?00000000??010000?0000?????00?????????
Thadeosaurus_colcanapi	?????????????00??????????1??0???????????0?-0??0?110-?0???????0010110?1???????????010?????????????????1-00?0?0?????????00000001?0000-100100?1?1?0011111111110011000010???0-1?11?000101??100??100000?10?00???????0??????00100?000000?00?01??00?000?-??????????????01???????????0?000000000000-0?000000000?01000?0010?????????????????
Acerosodontosaurus_piveteaui	??????00?01?000?00???????1?10001????????00-???????????????????????????????????0??0?0????10000????00?01-00??????????????0?00001-0000-????????1????????101111011100?010?????1??11?0?1??????????????????????1??0?0???0-??0???????00?0?????????000????????????0?01??01??????????????00000000??????00??00000001?0000???0???????00?????-?
Coelurosauravus_elivensis	??????00??2?00010?00100??1000002000?001?00-0??001?11????????????0??0?0??????????????????1000001??00?01-0010?0?0?0000?00?0??001-110????0200?00??00????11011000110??0?????111?111?000?1??10???0??000000-??01?00?00???-?10??00?0????0?0-??????0?0???-????????0?0?0011?1????0?0??0?00?001000?00-0????000100?01?0???0?????0?????0?????-?
Weigeltisaurus_jaekeli	0000--00??210000??00100??1?000020?0??00?00???????????????????????????????????0?????0?0?010000?????00?????1???????????00??0?0?1?11?????02?0???????????1?011?00110?0??????????????00?01??10???????0000000??1??0?????0-??0??0??00?????0??????0000??0???????00000?0111??????0?00?0?00???10???00-0????00?10??0100?????0?0?0???0?0???????
Rautiania_spp.	0000--00?0??00????0?100?????0???000??01-00-??????????????????????????????????00?1010?0001000001-1000??????????????????????????????0-?????????????????1101100?????0???????????????????????????????????????1?0??0???0????0????00??????????????????0-????0?000???01110?????0100?????????????????????00?10????00?????????0?????0???????
Dolabrosaurus_aquatilis	????????????????????????????????????????????????????????????????????????????????????????????????????01-????????????????????111??000-??0111??????????????????????????????????????????????00??1001?0000-0???????????????111??????????00?01??????00????????????????????????????????????010011??1?????????????00???10????????????????0?
CoelophysisDrepanosaur	??????00????0001000001-0-110000000010???00?1-?-?----00000000200000?010?011?0100????0?0?1??????????-??1-?01?0?100?101000?????????????????????????????????????????????????????????????????????????????????01??0?001???0???????????????????????????0-??????1?0??1?001010??00-1001??1?????????????????????????????????1??0??0-10???????
Drepanosaurus_unguicaudatus	???????????????????????????????????????????????????????????????????????????????????????????????????????????????????????0?001?1?10?0-??0111??????2?1????0???00??0?-1200010-?01110000????100??10?100000-0???????????????111002?00?0??00?01??10?-00????????????????????????????????10120?00111011111?100110101110?1011????????????????
Hypuronector_limnaios	???????????????????????????????????????????????????????????????????????????????????0???0?00000????0-01-???????????????????01?1?100??110110?11???0111??????????????120???0-001111000?????????????????????????????????????1001????00?????????0?1??0??????????????????????????0?1??1?0?0100010-00000???????0??010????0????????????0???
Icarosaurus_siefkeri	??????001010000100011?????00000021100???11000?0?1????????????02111?210???????00??1?0???010000???000011-??10??1000001?000?1?1?1?1000-100????1????1?1?0110?0??1?????100???0?1?1??010?01????????????????????1100?00?00-?011??00000000?????????00???0010?0??0?01001001????1?????10?00?000010??????0??101000?0???1?????00?00?000????00??
Kuehneosaurus_latus	0011100010100001000111-??1000000211001??110000001111?010?11?2021111[1 2]?[0 1]10?0???001111010001000001-100011-01?000100001110101[1 2]10110100[0 1]-1001????11000111?1100100??????[0 1]001111010101011001000000010?????110??01000000?00?111111110?0000?0000?1??011?100001?10000100100111001?001100100101001?000?0??00101000?0???2000??0?100?0001?1?0010
Megalancosaurus_preonensis	000???00??1?00110?00?1-??1??00000???????0????????????????????????????????????00??0?0?0?0100?0???0?00?1-??1?0????000100000??101?100????0111??????2?11???????00??0??120???0??????00??????1001?1??100000?00?1??0?????0-?2??1002?0?0???00?01??10?10?0????0?????0??0001????????00?1?11?120100111111100?0?000?000110?10101??????1????0???
Vallesaurus_cenensis	0000--00?01?00??000?????????0000?????????????????????????????????????????????00????0?0?0100000????000????1?0??--???1??000??00??10?????0111?1????2?11????????11?0001?0???????1???0001???10???0??1???00-0?????0?????0-????10020000???????1??10?1??0???????000??0??01?????????0???11?110000010-001000???00?0100????00?0?????01????????
Boreopricea_funerea	00111000101?00010001?1-??10?0010111??01?1100????110-????????????????????1????00??01010?010100001?10011-?1101011000010010011010?100??100??0??????0011?10101011??000??????????????0??????10001100???11100??01?0?0??00-010??1?000?????000001000?1?000?0?010000100?0011??????01??0100100000??00-0??0000-00000100???0000?10??0?01???0000
Colobops_noviportensis	???112?01?21001?0002?00??1000???[0 1]11??????????????????0?0??????????????????????1??????????????????????????????????????????????????????????????????????????????????????????????????????????????????????????0?0[0 1]0?0???-????????????????????????0??????????????0?11001?1???????????????????????????????????????????????0101?00110?1????
Colobops_revised	???????01??1001?0002?00??1000????11??????????????????0?0??????????????????????1??????????????????????????????????????????????????????????????????????????????????????????????????????????????????????????0?000?0???-????????????????????????0??????????????0?11001?1???????????????????????????????????????????????0?01?00110?1????
;
cnames
{0 Premaxilla,_external_sculpturing: surface_is_smoothly_sculptured marked_by_anteroventrally_oriented_striations;
{1 Premaxilla,_ventral_margin,_orientation: horizontal,_roughly_inline_with_maxillary_ventral_margin slight_downturn,_such_that_the_margin_trends_anteroventrally extensive_downturn,_premaxilla_extends_to_ventral_margin_of_dentary;
{2 Premaxilla,_anterodorsal_process_(=nasal_process): present,_separating_the_nares absent_or_reduced;
{3 Premaxilla,_posterodorsal_process_(=maxillary_process,_=_subnarial_process): absent,_such_that_premaxilla_contributes_a_small_ventral_margin_for_the_naris posterodorsal_process_present,_framing_the_posteroventral_margin_of_the_naris.;
{4 Premaxilla,_posterodorsal_process_(=maxillary_process,_subnarial_process),_length: short,_failing_to_exclude_maxilla_from_narial_margin long,_excluding_maxilla_from_narial_margin extremely_long,_reaching_the_anteriormost_part_of_the_prefrontal;
{5 Premaxilla,_posterodorsal_process,_maxilla_contact: contact_is_straight_margin knob_on_posterior_margin_of_the_posterodorsal_process_of_premaxilla_fits_into_notch_in_anterior_surface_of_the_maxilla anterior_lamina_of_maxilla_laps_laterally_over_posterodorsal_process_of_premaxilla;
{6 Maxilla,_ventral_margin,_shape: horizontal convex;
{7 Maxilla,_posterolateral_surface: directly_adjacent_to_alveolar_margin lateral_process_of_maxilla_present,_creating_distinct_space_between_maxillary_alveoli_and_posterolateral_surface_of_the_maxilla;
{8 Nasal,_contact_with_prefrontal,_orientation parasagittal anterolateral;
{9 Maxilla,_lateral_surface_near_anteroposterior_midpoint: marked_by_subequal_neurovascular_foramina bears_single_neurovascular_foramen_anteroposteriorly_longer_than_all_others;
{10 Lacrimal,_facial_contribution: forms_a_portion_of_lateral_surface_of_the_face,_reaching_anteriorly_to_the_external_naris forms_a_portion_of_the_lateral_surface_of_the_face,_but_does_not_reach_naris limited_to_orbital_margin;
{11 Lacrimal,_facial_contribution,_dorsal_portion: extends_dorsally_to_reach_the_ventral_margin_of_the_nasal_externally fails_to_reach_nasal_externally;
{12 Antorbital_fenestra: absent present;
{13 Frontal,_fusion_to_contralateral_frontal: unfused_to_one_another_(suture_patent) fused_in_midline;
{14 Frontals,_shape: maintains_transverse_width_throughout_its_anteroposterior_length exhibit_gradual_transverse_expansion_throught_anteroposterior_length exhibit_abrupt_expansion_in_postorbital_region tapered_posteriorly,_due_to_transverse_breadth_of_postfrontals;
{15 Frontal,_contact_with_parietal,_shape: roughly_transverse_in_orientation anteriorly_convex,_U-shaped_contact,_with_frontal_exhibiting_posterolateral_processes_at_contact;
{16 Frontal_and_postfrontal,_dorsal_surfaces,_texture: relatively_smooth exhibits_distinct_pitting;
{17 Postfrontal: present absent_as_discrete_ossification;
{18 Parietal,_fusion_to_contralateral_parietal: unfused_to_one_another_(patent_suture) fused_at_the_midline;
{19 Parietal,_dorsal_surface: skull_table_flattened dorsal_exposure_of_parietal_forms_a_raised_margin,_elevated_above_lateral_excavation_for_jaw_adductor_musculature thin,_blade-like_sagittal_crest;
{20 Parietal,_posterolateral_(=post-temporal,_supratemporal)_processes,_orientation: roughly_transverse angled_strongly_posterolaterally;
{21 Pineal_foramen: present absent;
{22 Pineal_foramen,_position: entirely_surrounded_by_parietals situated_within_the_frontoparietal_suture;
{23 Postparietals: absent present;
{24 Postparietal,_fusion_in_midline: unfused,_with_patent_suture_evident fused_as_midline_interparietal;
{25 Postorbital,_medial_process: absent,_with_contributions_of_the_frontal,_parietal_or_postfrontal_forming_the_posterodorsal_orbital_margin present,_postorbital_contributing_to_posterodorsal_orbital_margin;
{26 Postorbital,_medial_contact_with_frontal_and_parietal: present absent_with_postfrontal_fitted_in-between;
{27 Postorbital,_posterior_process,_anteroposterior_length: contributes_to_lateral_margin_of_supratemporal_fenestra,_but_does_not_reach_posterior_aspect_of_that_opening contributes_to_the_entire_length_of_supratemporal_fenestra,_reaching_posterior_aspect_of_that_opening;
{28 Infratemporal_fenestrae,_conformation: present,_distinct_opening_framed_by_squamosal,_postorbital_and_jugal postorbital,_jugal,_and_squamosal_fit_against_one_another_as_a_"lateral_temporal_plate"_present,_with_squamosal_extending_anteriorly_to_slot_into_a_notch_on_the_jugal;
{29 Jugal,_lateral_surface,_ornamentation: unornamented marked_bydistinct_anteroposteriorly_trending_shelf_(anguli_oris_crest_sensu_Butler_et_al.,_2015);
{30 Jugal,_dorsal_process,_squamosal_contact: absent present;
{31 Jugal,_posterior_process: absent present,_but_failing_to_contact_quadratojugal_posteriorly present,_contacting_quadratojugal_posteriorly.;
{32 Squamosal,_lateral_(=descending)_process/flange: anteroposteriorly_broad,_covering_the_quadrate_entirely_in_lateral_view anteroposteriorly_slender,_partially_exposing_quadrate absent;
{33 Squamosal,_posterior_lamina: present,_covering_much_of_posterior_aspect_of_quadrate absent,_posterior_aspect_of_quadrate_exposed_in_occipital_view_;
{34 Quadrate,_contact_with_squamosal: braced_laterally_by_squamosal,_but_does_not_extend_dorsally_to_contact_ventral_surface_of_squamosal_exposure_on_skull_roof. extends_dorsally_to_fit_into_fossa_on_ventral_surface_of_squamosal_exposure_on_skull_roof.;
{35 Supratemporal: absent present;
{36 Tabular: absent present;
{37 Quadratojugal: present absent_as_distinct_ossification;
{38 Quadratojugal,_anterior_process:_ present absent;
{39 Quadratojugal,_anterior_process,_shape: paralleling_dorsal_and_ventral_borders anteriorly_tapered;
{40 Quadrate,_posterior_margin,_shape: straight,_vertically_oriented concave,_excavated_posteriorly;
{41 Quadrate,_lateral_flange_(=tympanic_crest): absent,_quadrate_has_no_lateral_expansion present,_flattened_lateral_crest_projects_from_lateral_surface_of_quadrate;
{42 Quadrate,_tympanic_crest,_conch: absent present_as_deep_posterior_concavity_to_crest;
{43 Palatal_teeth: present absent;
{44 Vomer,_teeth: present absent;
{45 Vomer,_contact_with_maxilla: absent,_vomer_only_contacts_premaxilla present,_vomer-premaxilla_contact_expands_onto_maxilla.;
{46 Palatine_teeth: present absent;
{47 Palatine,_lateral_tooth_row,_dental_morphology: similar_to_other_palatal_teeth enlarged_relative_to_all_other_palatal_teeth,_akin_to_marginal_teeth_in_size/morphology;
{48 Pterygoid,_anterior_process_dentition,_medial_row_(row_T3_of_Welman,_1998_&_Ezcurra,_2016): absent present;
{49 Pterygoid,_anterior_process_dentition,_lateral_row_(row_T2_of_Welman,_1998_&_Ezcurra,_2016): absent present;
{50 Pterygoid,_transverse_process,_dentition: absent present;
{51 Pterygoid,_transverse_process,_dentition,_number_of_tooth_rows: multiple_rows one_row;
{52 Pterygoid,_midline_contact_with_contralateral_pterygoid: absent present,_small_contact_anteriorly present,_broad_contact_throughout_anteroposterior_length;
{53 Pterygoid,_transverse_process,_orientation_of_long_axis: lateral anterolateral;
{54 Supraoccipital,_posterior_surface: smooth distinct_dorsoventrally_running_crest_in_midline;
{55 Supraoccipital,_shape: consists_of_a_flattened_posterior_lamina pillar-like_(U-shaped_in_horizontal_section);
{56 Opisthotic,_ventral_ramus,_shape: slender_process distinct_club-shaped_expansion_ventrally;
{57 Opisthotic,_paroccipital_process,_contact_with_suspensorium: absent,_ends_freely present;
{58 Exoccipital,_contact_with_dorsal_elements_of_occiput: columnar_throughout_their_dorsoventral_height exhibit_dorsomedially_inclined_processes,_which_do_not_meet_in_the_midline meet_dorsally_over_the_foramen_magnum,_excluding_the_supraoccipital_from_opening;
{59 Exoccipital,_contact_on_floor_of_foramen_magnum_with_contralateral_exoccipital absent,_basioccipital_contributes_to_floor_of_foramen_magnum present,_excluding_basioccipital_from_floor_of_foramen_magnum;
{60 Exoccipital,_fusion_with_other_braincase_elements: unfused_to_other_braincase_elements_(sutures_with_basioccipital_and_opisthotic_patent) exoccipital_fused_to_opisthotic exoccipital_fused_to_basioccipital;
{61 Opisthotic,_paroccipital_process,_morphology: unflattened_and_tapered anteroposteriorly_flattened_distally;
{62 Basioccipital,_occipital_condyle,_posterior_surface: exhibits_elliptical_notochordal_depression_that_occupies_much_of_posterior_surface_of_condyle exhibits_narrow_"pinprick"_notochordal_pit_within_posterio_surface condyle_is_smoothly_convex;
{63 Basioccipital,_basal_tubera: poorly_developed,_not_extending_well_ventral_of_occipital_condyle well_developed,_extending_ventral_to_level_of_occipital_condyle;
{64 Parabasiphenoid,_cultriform_process,_dentition: absent present;
{65 Parabasisphenoid,_parasphenoid_crests: absent_such_that_there_is_no_ventral_floor_for_vidian_canal present_as_prominent_ventrolateral_extensions_of_caudoventral_processes,_framing_ventromedial_floor_of_vidian_canal;
{66 Parabasisphenoid,_passage_for_internal_carotid_arteries: within_lateral_wall_of_braincase within_ventral_surface_of_the_parabasisphenoid passage_of_the_internal_carotids_do_not_enter_the_braincase_;
{67 Parabasisphenoid,_ventral_surface: roughly_planar distinct_depression_at_suture_between_basioccipital_and_parabasisphenoid distinct_depression_within_parabasisphenoid;
{68 Parabasisphenoid,_cultriform_process: extremely_elongate,_reaching_to_level_of_internal_nares shorter,_failing_to_reach_internal_nares;
{69 Parabasisphenoid,_basipterygoid_process,_orientation_of_long_axis: anterolateral lateral;
{70 Parabasisphenoid,_passage_for_abducens_nerves: within_the_dorsum_sella track_across_dorsal_surface_of_dorsum_sella;
{71 Laterosphenoid,_ossification: absent present,_but_fails_to_reach_ventral_surface_of_frontals present,_reaching_ventral_surface_of_frontals;
{72 Prootic,_lateral_surface,_anteroventrally_oriented_crest_(=crista_prootica): present absent;
{73 Prootic,_anterior_inferior_process: process_present,_sitting_anterior_to_trigeminal_foramen absent,_trigeminal_foramen_unframed_anteriorly;
{74 Prootic,_posterolateral_surface,_contribution_to_paroccipital_process: absent,_no_contribution_to_anterior_surface_of_paroccipital_process present,_contributing_laterally_tapering_lamina_to_anterior_surface_of_prootic;
{75 Stapes,_dorsal_process: absent present;
{76 Stapes,_foramen_for_stapedial_artery: present absent;
{77 Dentary,_anterior_portion,_symphyseal_region_of_mandible: dentaries_do_not_diverge tips_of_dentaries_diverge_from_one_another;
{78 Coronoid_process: absent present;
{79 Surangular,_lateral_surface,_foramen_positioned_near_surangular-dentary_contact: absent present;
{80 Surangular,_lateral_surface,_foramen_positioned_directly_anterolateral_to_glenoid_fossa: absent present;
{81 Angular,_exposure_on_lateral_mandibular_surface: broadly_exposed limited_to_<1/3_dorsoventral_height_of_mandible;
{82 Angular,_exposure_on_lateral_mandibular_surface: terminates_anterior_to_glenoid extends_to_glenoid;
{83 External_mandibular_fenestra_(EMF): absent present;
{84 Splenial,_contribution_to_mandibular_symphysis: present,_splenial_contributes_to_symphysis absent,_splenial_fails_to_contribute;
{85 Retroarticular_process: present_as_extension_of_articular_and_adjacent_bones_posterior_to_quadrate_articulation absent;
{86 Articular,_fusion_to_prearticular absent present;
{87 Marginal_dentition_on_anteriormost_portions_of_premaxilla_and_dentary: present absent;
{88 Marginal_dentition,_enlarged_caninform_teeth_in_maxilla: present absent,_maxillary_teeth_subequal_in_size.;
{89 Marginal_dentition,_serrations: absent present;
{90 Marginal_dentition,_posterior_margin_of_tooth,_shape: convex_or_straight concave;
{91 Marginal_dentition,_arrangement_on_dentigerous_surface_of_maxilla: single_row_of_marginal_teeth multiple_zahnreihen_in_maxilla;
{92 Marginal_dentitition,_crown: single,_pointed_apex flattened_platform_with_pointed_cusps mesiodistally_arranged_cusps;
{93 Marginal_dentition,_root,_implantation: teeth_situated_in_shallow_groove_(pleurodonty_+_thecodonty) teeth_superficially_attached_to_tooth-bearing_bones,_with_limited_extension_of_pulp_cavity_into_bone teeth_superficially_attached_to_tooth-bearing_bones,_with_no_extension_of_pulp_cavity_into_bone_(acrodonty).;
{94 Marginal_dentition,_root,_lingual_surface: teeth_walled_by_minimal_lingual_wall no_lingual_wall_(=pleurodonty);
{95 Marginal_dentition,_root,_lingual_surface: teeth_walled_by_minimal_lingual_wall_only interdental_plates_are_present;
{96 Marginal_dentition,_root,_fusion_to_tooth-bearing_bone: absent,_tooth_crowns_are_not_attached_to_dentigerous_bones ankylosed_to_dentigerous_bone;
{97 Marginal_dentition,_crown,_shape circular labiolingually_compressed labiolingually_wider_than_mesiodistally_long;
{98 Marginal_dentition,_regionalization: absent,_no_clear,_abrupt_change_from_anterior_to_posterior_teeth present,_clear_shift_from_small_anterior_(juvenile)_teeth_anteriorly_to_large_posterior_(adult)_teeth;
{99 Anteriormost_marginal_dentition,_procumbency: anteriormost_marginal_teeth_have_similar_apicobasal_orientation_to_posterior_teeth anteriormost_teeth_are_procumbent;
{100 Vertebrae,_centra,_notochordal_canal: present absent;
{101 Presacral_vertebrae,_posterior_articular_surface: planar concave convex;
{102 Presacral_vertebrae,_posterior_convexity: slight,_with_posteriorly_flattened_surface strong,_hemispherical;
{103 Anterior_cervical_ribs,_shaft,_shape: tapering_rapidly,_roughly_triangular_in_lateral_view ribs_taper_gradually,_elongate_and_splint-like_in_lateral_view.;
{104 Cervical_ribs,_anterior_process: absent present;
{105 Intercentra_in_the_cervical_column: present absent;
{106 Anterior_post-axial_cervical_vertebrae,_anterior_articular_surface,_shape: subcircular,_roughly_equivalent_in_dorsoventral_height_and_transverse_width compressed,_with_a_greater_transverse_width_than_dorsoventral_height;
{107 Cervical_vertebra,_ventral_keel: present absent;
{108 Anterior_post_axial_cervical_vertebrae,_ventral_surface,_shape_excluding_keel: convex,_rounded flattened;
{109 Cervical_vertebrae,_costal_facets,_number: one two;
{110 Anterior_post-axial_cervical_vertebrae,_diapophysis_(or_dorsal_margin_of_synapophyses),_position: at_or_near_dorsoventral_level_of_pedicles further_ventrally,_near_dorsoventral_midpoint_of_centrum;
{111 Anterior_post-axial_cervical_vertebrae,_costal_facets,_position_relative_to_one_another: distinctly_offset_from_one_another very_closely_appressed_to_one_another_with_little_or_no_finished_bone_separation;
{112 Anterior_post_axial_cervical_vertebrae,_neural_spine,_base: elongate,_subequal_in_length_to_neural_arch short,_spine_restricted_to_posterior_half_of_neural_arch;
{113 Anterior_post_axial_cervical_vertebrae,_neural_spine,_shape_in_cross_section: transversely_narrow elliptical_or_circular;
{114 Anterior_post_axial_cervical_vertebrae,_neural_spine,_anterior_margin,_shape: straight_and_linear marked_by_anterodorsal_process,_forming_an_anterior_notch;
{115 Anterior_post_axial_cervical_vertebrae,_neural_spine,_anterior_margin,_inclination: posterodorsal anterodorsal;
{116 Anterior_post-axial_cervical_vertebrae,_neural_spine,_dorsal_tip: transversely_slender expanded_transversely;
{117 Mid-cervical_vertebra,_neural_spine,_dorsoventral_height: subequal_in_height_and_length_to_other_cervical_neural_spines dorsoventrally_depressed_at_anteroposterior_midpoints,_forming_little_more_than_midline_dorsal_ridges;
{118 Cervical_vertebra,_dorsal_surface_of_postzygapophyses: smooth_and_rounded marked_by_dorsoventrally_tall_projections_(=epipophyses);
{119 Anterior_dorsal_vertebrae,_parapophysis_(or_ventral_margin_of_dorsal_portion_of_synapophysis),_position: partially_on_lateral_margin_of_centrum entirely_on_neural_spine;
{120 Posterior_dorsal_vertebrae,_parapophysis_(or_ventral_margin_of_dorsal_portion_of_synapophysis),_position: partially_on_lateral_margin_of_centrum entirely_on_neural_spine.;
{121 Anterior_dorsal_vertebrae,_pectoral_region,_number_of_costal_facets: one_(holocephaly) two_(dichocephaly) three_(tricephaly);
{122 Posterior_dorsal_vertebrae,_costal_facets: single_rib_facet inverse-L_rib_facet_(suggesting_partial_confluence_of_diapophysis_and_parapophysis) double_rib_facet;
{123 Posterior_dorsal_vertebra,_articulation_with_ribs: unfused_to_ribs fused_to_ribs;
{124 Dorsal_vertebrae,_neural_spine,_dorsal_portion: similar_width_as_more_distal_portion_of_neural_spine expanded_transversely_into_flattened_tip_(=spine_table);
{125 Dorsal_vertebrae,_neural_arches,_dorsolateral_surfaces: marked_by_rounded,_"mammillary"_processes smooth;
{126 Dorsal_vertebrae,_neural_spine,_dorsal_tip,_texturing: marked_by_pebbly,_unfinished_bone marked_by_transverse_striations;
{127 Dorsal_vertebrae,_intercentra: present absent;
{128 Dorsal_vertebrae,_neural_spines,_dorsoventral_height: tall,_greater_in_dorsoventral_height_than_anteroposterior_length long_and_low,_lesser_in_dorsoventral_height_than_anteroposterior_length.;
{129 Dorsal_vertebra,_accessory_zygosphene-zygantrum_articulations: absent present;
{130 Second_sacral_rib,_shape: single_unit bifurcates_distally_into_anterior_and_posterior_processes;
{131 Second_sacral_rib,_posterior_process: terminally_blunted sharp_distally;
{132 Anterior_caudal_vertebrae,_transverse_processes,_shape: curved_posterolaterally straight curved_anterolaterally;
{133 Anterior_caudal_vertebrae,_transverse_processes,_medial_base,_orientation: perpendicular_to_long_axis_of_vertebra angled_posterolaterally_from_base;
{134 Caudal_vertebrae,_autotomic_septa_within_the_centrum: absent present;
{135 Chevrons,_hemal_spine,_shape: tapers_along_anteroposterior_length broadens_slightly_along_length broadens_distally,_forming_inverted_T_shape broadens_distally,_forming_subcircular_expansion;
{136 Chevrons,_hemal_spine,_length: similar_in_length_or_shorter_than_caudal_neural_spines substantially_longer_than_caudal_neural_spines;
{137 Chevrons,_hemal_spine,_curvature: roughly_straight convex_anteriorly;
{138 Epiphyses_of_limb_elements_(=_secondary_ossification_centers): absent present;
{139 Cleithrum: present absent;
{140 Clavicle,_ventral_articular_portion: broader_than_distal_(=dorsal)_portion_of_clavicle similar_in_narrowness_to_distal_portion_of_clavicle.;
{141 Interclavicle,_anteromedial_portion,_shape: transversely_robust,_forming_broad_diamond_anteriorly transversely_gracile_anteriorly,_forming_anchor-like_shape_anteriorly.;
{142 Interclavicle,_anterior_surface_anteromedial_to_clavicular_articulations,_shape: smooth_margin prominent_notch_in_margin;
{143 Interclavicle,_posterior_stem,_shape: slender,_tapering marked_expansion;
{144 Scapula,_scapular_blade,_shape: flattened_blade_directed_dorsally flattened_blade_exhibits_large_posterior_concavity blade_curves_anterodorsally;
{145 Scapula,_lateral_surface_dorsal_to_glenoid_fossa: prominent_tubercle_present smooth_bone_surface;
{146 Coracoid,_ossifications: two one;
{147 Coracoid,_infraglenoid_morphology: no_development_of_coracoid_posteroventral_to_glenoid prominent_post-glenoid_process_on_coracoid,_terminating_in_thickened_margin;
{148 Sternum,_ossification_of_sternal_plates: absent present;
{149 Humerus,_ectepicondyle,_radial_nerve_groove: absent present;
{150 Humerus,_ectepicondyle,_radial_nerve_groove: groove_has_no_roof groove_roofed,_forming_ectepicondylar_foramen;
{151 Humerus,_ectepicondyle: prominent_preaxial_crest no_crest;
{152 Humerus,_entepicondylar_foramen: absent present;
{153 Humerus,_entepicondyle: absent,_smooth_margin_between_shaft_and_post-axial_condyle present_as_prominent_entepicondylar_crest;
{154 Humerus,_entepicondylar_crest,_proximal_margin,_morphology: curved_proximal_margin prominently_angled_proximal_margin;
{155 Humerus,_distal_condyles,_morphology: distinct_trochlear_and_capitular_articulations low,_double_condyle;
{156 Ulna,_ossified_olecranon_process: present absent;
{157 Medial_centrale_of_hand: absent present;
{158 Distal_carpal_five: absent present;
{159 Manual_intermedium: present absent;
{160 Ulnare_and_intermedium,_perforating_foramen_between_elements: present absent;
{161 Manual_digit_four,_phalangeal_formula: five_phalanges four_phalanges;
{162 Pelvis,_puboischiadic_plate,_fenestration: absent present,_thyroid_fenestra_within_plate;
{163 Ilium,_long_axis_of_orientation_for_iliac_blade_in_lateral_view: horizontal_orientation posterodorsal_orientation anterodorsal_orientation;
{164 Ilium,_anteroventral_process_extending_from_anterior_margin_of_pubic_peduncle: absent present,_process_draping_across_anterior_surface_of_pubis;
{165 Ilium,_supra-acetabular_crest: absent,_posterodorsal_margin_of_acetabulum_similar_in_development_of_anterodorsal_margin present,_prominent_anterodorsal_bony_lamina_frames_the_anterodorsal_margin_of_the_acetabulum;
{166 Ilium,_supra-acetabular_surface: dorsalmost_margin_of_acetabulum_is_unsculptured prominent,_bulbous_rugosity_superior_to_acetabulum.;
{167 Ilium,_acetabulum,_lateral_surface: irregular,_marked_by_posterodorsal_invasion_by_finished_bone_ roughly_circular,_no_posterodorsal_invasion;
{168 Ilium,_iliac_blade,_anterior_surface: smooth_anterior_margin anteriorly_projecting_process_or_tuber_present;
{169 Ilium,_anterior_process/tuber: small,_with_anterodorsal_margin_of_ilium_curving_smoothly_into_dorsal_margin_of_iliac_blade large_and_anteriorly_projecting_tuber,_with_dorsal_margin_of_tuber_nearly_continuous_with_dorsal_margin_of_iliac_blade.;
{170 Ilium,_posterior_process,_anteroposterior_length: weakly_developed,_failing_to_extend_well_posterior_of_acetabulum strongly_developed,_extending_well_posterior_to_the_acetabulum;
{171 Ilium,_iliac_blade,_dorsal_margin: smoothly_textured_dorsal_border distinct_dorsoventral_striations_running_from_acetabulum_to_dorsal_margin_of_iliac_blade;
{172 Pubis,_symphysis: pubic_apron_present,_with_distinct_anteroventral_downturn_of_the_symphyseal_region pubic_apron_absent,_symphyseal_region_only_in_coronal_plane;
{173 Pubis,_pubic_tubercle: absent,_with_anterolateral_surface_of_pubis_unexpanded present,_with_anterolateral_surface_of_pubis_expanded_into_anteroposteriorly_broadened_tuber.;
{174 Pubis,_anterolateral_surface:_ lateral_pubic_tubercle_(sensu_Vaughn,_1955)_present,_appearing_as_rounded_tuberosity prominent,_transversely_narrow_ambiens_flange_present anterolateral_surface_of_pubis_marked_by_rugose_bone;
{175 Ischium,_posterior_margin: vertical_and_flattened posterior_process_extends_from_posterodorsal_ischiadic_margin_(spina_ischii_sensu_El-Toubi,_1949);
{176 Femur,_shaft,_shape: forms_sigmoidal_curvature linear_with_slight_ventrodistal_curvature;
{177 Femur,_proximal_surface:_ well-ossified,_convex concave_surface_with_central_groove;
{178 Femur,_internal_trochanter,_proximal_portion: does_not_reach_proximal_articular_surface reaches_far_proximally,_continuous_with_proximal_articular_surface;
{179 Femur,_distal_condyles,_relative_size: medial/lateral_condyles_subequal_in_transverse_and_proximodistal_dimensions medial/lateral_condyles_unequal,_lateral_condyle_larger_than_medial_condyle;
{180 Femur,_distal_condyles,_dimensions_relative_to_femoral_shaft: distinct_expansion_beyond_the_circumference_of_the_femoral_shaft limited_expansion_beyond_the_circumference_of_the_femoral_shaft;
{181 Femur,_tibial_condyle: medial_surface_is_rounded_and_mound-like medial_surface_is_triangular_and_sharply_pointed;
{182 Femur,_fibular_condyle,_ventral_surface:_ flattened_and_planar rounded_and_mound-like;
{183 Pedal_centrale: absent_as_distinct_ossification present_as_distinct_ossification;
{184 Proximal_tarsals_(astragalus_and_calcaneum),_co-ossification: present_as_distinct_ossifications co-ossified;
{185 Proximal_tarsals_(astragalus_and_calcaneum),_perforating_foramen: present,_situated_between_astragalus_and_calcaneum absent;
{186 Calcaneum,_distal_facet: distal_facet_is_little_broader_than_is_the_proximal_facet distal_facet_is_markedly_expanded,_more_than_twice_the_breadth_of_the_distal_facet;
{187 Calcaneum,_lateral_margin: terminates_in_unthickened_margin marked_by_roughened_tuberosity_laterally;
{188 Calcaneum,_lateral_margin,_transverse_breadth: limited_postaxial_expansion markedly_broadened,_lateral_wing_of_calcaneum_twice_as_broad_or_broader_than_the_distal_calcaneal_facet;
{189 Calcaneum,_lateral_projection,_ventrolateral_margin: coplanar_with_dorsolateral_margin_of_projection ventrolateral_margin_of_calcaneum_curls_externally;
{190 Distal_tarsal_four,_proximal_surface: smooth_contact_surface_for_proximal_tarsals prominent_process_for_contact_with_proximal_tarsals;
{191 Pedal_centrale,_contact_with_tibia: absent present;
{192 First_distal_tarsal: present absent;
{193 Second_distal_tarsal: present absent;
{194 Fifth_distal_tarsal: present absent;
{195 Metatarsal_five,_proximal_surface,_postaxial_margin: smooth,_curved_margin marked_by_prominent,_pointed_process_(outer_process_sensu_Robinson,_1975);
{196 Metatarsal_five,_distal_shaft,_angle_relative_to_proximal_tarsal_articulation:_ straight,_with_proximal_tarsal_articulation_forming_straight_line_with_primary_shaft hooked,_with_proximal_tarsal_articulation_forming_right_angle_with_primary_shaft;
{197 Metatarsal_five,_concavity_along_preaxial_margin: present absent,_metatarsal_five_blocky_in_shape.;
{198 Pedal_digit_five,_proximal_phalanx:_ shorter_than_proximal_phalanx_of_pedal_digit_four elongate,_longer_than_all_other_proximal_phalanges;
{199 Heterotopic_ossifications: absent_in_a_minimum_of_5_individuals present;
{200 Maxilla,_medial_surface_dorsal_to_tooth_row: smooth prominent_anteroposteriorly_oriented_ridge_present;
{201 Maxilla,_dorsal_portion,_shape: posteriorly_concave_margin tapers_to_point_dorsally;
{202 Maxilla,_anterolateral_surface,_large_anteriorly_opening_foramen: large_anteriorly_opening_foramen_present,_positioned_just_anterodorsal_to_primary_row_of_neurovascular_foramina anteriorly_positioned_foramen_absent;
{203 Maxilla,_anteromedial_surface,_palatal_process: absent present_but_fails_to_reach_the_midline present_and_touches_its_antimere_at_midline;
{204 Jugal,_anterior_process: slender_and_tapering broad_and_expanded_anteriorly;
{205 Ectopterygoid,_articulation_with_the_pterygoid: contacts_part_of_lateral_edge_of_pterygoid contacts_entire_lateral_edge_of_pterygoid;
{206 Quadrate,_proximal_portion,_posterior_side: continuous_with_shaft expanded_and_hooked;
{207 Parabasisphenoid,_long_axis,_orientation: horizontal more_vertical;
{208 Parabasisphenoid,_semilunar_depression_on_the_lateral_surface_of_the_basal_tubera: present absent;
{209 Dentary,_posteroventral_portion: just_meets_the_angular laterally_overlaps_anteroventral_portion_of_angular;
{210 Dentition,_crown_height_of_the_upper_dentition_compared_with_lower_dentition: similar_tooth_crown_height upper_dentition_shorter_relative_to_taller_lower_dentition;
{211 Antorbital_fossa: restricted_to_lacrimal restricted_to_lacrimal_and_dorsal_process_of_maxilla present_on_lacrimal,_dorsal_process_of_maxilla_and_dorsal_margin_of_posterior_process_of_maxilla_(ventral_border_of_antorbital_fenestra);
{212 Anterior_cervical_vertebrae_(presacral_vertebrae_3-5),_postzygapophyses: separated_posteriorly connected_through_horizontal_lamina_(=transpostzygapophyseal_lamina)_with_notch_at_midline;
{213 Cervical_vertebrae,_ratio_of_lengths_of_the_fourth_or_fifth_cervical_centra_to_the_heights_of_their_anterior_articular_surfaces: >1 1"-"3 3"-"10 10+;
{214 Dorsal_vertebrae,_diapophysis,_position: anterior_portion_of_neural_arch/centrum anteroposterior_middle_of_neural_arch/centrum;
{215 Sacral_ribs,_anteroposterior_length_of_first_primordial_sacral_rib_versus_second_primordial_sacral_rib,_dorsal_view: primordial_sacral_rib_one_longer_anteroposteriorly_than_primordial_sacral_rib_two primordial_sacral_rib_two_about_same_length_or_longer_anteroposteriorly_than_primordial_sacral_rib_one;
{216 Anterior_caudal_vertebrae,_neural_spines: inclined_posteriorly_ vertical_;
{217 Caudal_vertebrae,_length_of_anterior_caudal_vertebrae_(caudal_vertebrae_1-10)_relative_to_posterior_caudal_vertebrae_(25+): nearly_same_length posterior_caudal_vertebrae_much_longer;
{218 Scapula,_anterior_margin: straight/convex_or_partially_concave markedly_concave;
{219 Scapula,_blade,_dorsoventral_height-anteroposterior_length_(at_base_of_blade)_ratio: >.4 .4"-".25 <.25;
{220 Humerus,_distal_end,_transverse_width: less_than_2.5_times_minimum_width_of_shaft equal_or_more_than_2.5_times_minimum_width_of_shaft;
{221 Manual_ungual,_length: about_same_length_or_shorter_than_last_phalanx_of_same_digit distinctly_longer_than_last_phalanx_of_same_digit;
{222 Ilium,_acetabulum,_ventral_margin: convex concave;
{223 Ilium,_iliac_blade,_maximum_length: less_3_times_its_maximum_height _ more_than_3_times_its_maximum_height;
{224 Ischium,_anteroposterior_length: about_same_length_or_shorter_than_dorsal_margin_of_iliac_blade markedly_longer_than_dorsal_margin_of_iliac_blade;
{225 Femur,_ridge_of_attachment_of_the_m._caudifemoralis: bladelike_with_distinct_asymmetric_apex_located_medially low_and_without_distinct_medial_asymmetrical_apex_(=_fourth_trochanter);
{226 Femur,_anterior_trochanter_(M._iliofemoralis_cranialis_insertion): absent present;
{227 Astragalus,_tibial_and_fibular_articulations: separated_by_gap_(=notch_of_Gower,_1996) continuous;
{228 Calcaneum,_calcaneal_tuber,_shaft_proportions_at_midpoint_of_the_tuber/lateral_projection: taller_than_broad about_same_or_broader_than_tall;
{229 Calcaneum,_articular_surfaces_for_fibula_and_distal_tarsal_IV: separated_by_nonarticular_surface continuous;
{230 Calcaneum,_primordial_lateral_projection_(=tuber),_orientation_relative_to_the_transverse_plane: lateral,_less_than_20_degrees_posteriorly deflected_between_21-49_degrees_posterolaterally between_50-90_degrees_posteriorly;
{231 Metatarsal_IV,_proximodistal_length: longer_than_metatarsal_III about_same_length_or_shorter_than_metatarsal_III;
{232 Pes,_unguals,_ventral_tubercle: absent_or_small well_developed_and_extended_ventral_to_articular_portion_of_ungual;
{233 Distal_pedal_phalanges,_distal_articular_portion: lateral_and_medial_sides_parallel_or_near_parallel lateral_and_medial_sides_converging_anteriorly;
{234 Pes,_penultimate_phalanx_(last_phalanx_before_the_ungual): shorter_than_more_proximal_phalanx significantly_longer_than_more_proximal_phalanx;
{235 Osteoderms: absent present;
{236 Prefrontal,_orbital_margin,_lateral_surface: smooth_or_slight_grooves_present rugose_sculpturing_present_;
{237 Gastralia: abundant,_with_individual_gastral_elements_nearly_contacting small_in_number_(=_well_separated)_or_unossified;
{238 Astragalus,_margin_between_tibial_and_fibular_facets: margin_grades_smoothly_into_anterior_hollow prominent_ridge_separates_margin_from_anterior_hollow;
{239 Proximal_tarsals,_morphology_of_perforating_foramen: broad,_marked_by_finished_bone_on_astragalus_and_calcaneum pinched,_marked_by_extremely_constricted_space_between_astragalus_and_calcaneum;
{240 Dentary,_anterior_portion,_ventral_downturn: absent,_in_same_horizontal_plane_as_middle_portion_of_dentary present,_tip_anteroventrally_deflected;
{241 Quadrate,_posterior_margin,_distal_half: concave convex;
{242 Atlas,_centrum:_ separate_from_axial_intercentrum fused_to_axial_intercentrum;
{243 Axis,_neural_spine,_shape: dorsal_margin_inclined_anteroventrally dorsal_margin_inclined_anterodorsally;
{244 Presacral_vertebrae,_5th_vertebra_to_the_sacrum,_neural_arch,_posterior_edge: spinopostzygapophyseal_laminae_absent spinopostzygapophyseal_laminae_present;
{245 Dentary,_lateral_exposure,_posteriormost_extent: posteriormost_extent_of_dentary_on_dorsum_of_mandible_(posterodorsal_process_of_dentary_sensu_Ezcurra_et_al.,_2016) posteriormost_extent_of_dentary_positioned_ventral_to_surangular_(posterocentral_process_of_dentary_sensu_Ezcurra_et_al.,_2016);
{246 Premaxilla,_contribution_to_palate: absent flattened_palatal_processes_present;
{247 Premaxilla,_palatal_process: extends_posteriorly_as_far_as_lateral_surface_of_premaxilla extends_posteriorly_past_lateral_surface_of_the_premaxilla;
{248 Premaxilla,_fusion_to_contralateral_premaxilla: absent present;
{249 Premaxilla,_teeth,_morphology: similar_in_morphology_to_maxillary_teeth single,_apicobasally_elongate,_chisel-like_tooth teeth_longer_than_maxillary_teeth_with_subcircular_cross-section;
{250 Maxilla,_dentigerous_surface: ungrooved single_anteroposteriorly_running_groove double_anteroposteriorly_running_groove;
{251 Nasals,_anterior_margins:_ appressed_nasals_form_anteriorly_pointed_structure_visible_dorsally,_with_the_point_in_midline appressed_nasals_form_anteriorly_flattened_surface_visible_dorsally. appressed_nasals_are_separated_anteriorly_by_premaxilla;
{252 Lacrimal:_ present_as_distinct_ossification absent_as_distinct_ossification;
{253 Postfrontal,_shape_in_dorsal_view: forms_right_triangle,_with_right_angle_at_posteromedial_margin anteroposteriorly_broad,_posterior_margin_posteromedially_inclined;
{254 Parietal,_posterolateral_processes:_ slender_and_tapering anteroposteriorly_flattened,_such_that_parietal_contributes_prominently_to_occipital_face_of_skull;
{255 Parietal,_posterolateral_process,_lateral_ornamentation absent,_margin_is_smooth present,_margin_marked_by_dorsolaterally_oriented_row_of_pointed_projections;
{256 Posterior_cranial_table,_ornamentation: absent prominent_horns_on_squamosal_and_quadratojugal;
{257 Skull_roof,_upper_temporal_fenestra: absent,_dorsal_skull_roofing_bones_cover_adductor_chamber present_as_gap_between_dorsal_exposures_of_skull_roofing_bones;
{258 Quadrate,_pterygoid_ramus:_ ventral_margin_of_posterior_base_of_ramus_in_line_with_quadrate_condylar_surface posterior_base_of_ramus_elevated_dorsally_relative_to_quadrate_condylar_surface;
{259 Suborbital_fenestra: absent,_no_gap_between_palatine,_ectopterygoid,_and_pterygoid present,_cavity_on_the_palate_present_between_palatine,_ectopterygoid,_and_pterygoid;
{260 Palatine,_posterolateral_portion,_transverse_expansion:_ absent,_producing_anteriorly_curved_suborbital_fenestrae present,_producing_anteriorly_tapered_suborbital_fenestrae;
{261 Prootic,_foramen_for_facial_nerve exit_sits_within_broad,_open_surface_along_anterior_inferior_process exit_sandwiched_between_crista_prootica_anterodorsally_and_additional_thin_plate_of_bone_posteroventrally;
{262 Parabasisphenoid,_cultriform_process_dentition: teeth_run_anteroposteriorly_on_process teeth_clustered_at_base_of_process;
{263 Stapes,_stapedial_shaft,_robusticity robust,_with_thick_shaft slender,_with_rod-like_shaft;
{264 Surangular,_dorsolateral_surface: transversely_narrow exhibits_transversely_wide_shelf;
{265 Articular,_fossa_posterior_to_glenoid:_ subequal_or_greater_in_anteroposterior_length_to_glenoid_fossa anteroposteriorly_constricted,_shorter_than_glenoid_fossa;
{266 Articular,_retroarticular_process,_shape: dorsoventrally_shallow,_dorsal_margin_positioned_posteroventral_to_quadrate_articulation dorsoventrally_deep,_dorsal_margin_at_dorsoventral_level_equivalent_to_quadrate_articulation;
{267 Articular,_retroarticular_process,_posterior_tip: oriented_posteriorly oriented_posterodorsally_(upturned);
{268 Axis_intercentrum,_fusion_to_axial_centrum: absent present;
{269 Post_axial_cervical_vertebrae,_intervertebral_articulations: circular_or_ovoid_articular_surfaces_appressed_to_one_another_directly saddle-shaped_articulations_(heterocoely);
{270 Anterior_cervical_vertebrae,_postzygapophyses,_epipophysis_morphology: form_vertical_expansions_of_bone_above_facet,_but_do_not_extend_posteriorly form_posteriorly_pointed_projections_that_barely_project_posteriorly_beyond_the_level_of_the_postzygapophyses form_posteriorly_pointed_projections_that_project_far_posteriorly_beyond_the_level_of_the_postzygapophyses;
{271 Cervical_vertebrae,_hypapophysis: absent,_ventral_surface_of_centrum_unexpanded_posteroventrally posteroventral_surface_of_centrum_exhibits_massive,_posteroventrally_projecting_crest;
{272 Cervical_ribs: present_as_distinct_ossifications_from_cervical_vertebrae absent_as_distinct_ossifications_;
{273 Dorsal_vertebra,_neural_arch,_surface_ventrolateral_to_base_of_neural_spine: smooth_surface marked_by_deep_concavity;
{274 Anterior_dorsal_vertebra,_pedicel,_dorsoventral_height: substantially_shorter_than_respective_centra taller_than_respective_centra;
{275 Anterior_dorsal_vertebrae,_neural_spine,_anteroposterior_expansion: roughly_similar_in_morphology_to_posterior_dorsal_neural_spines dorsally_dorsally_broader_anteroposteriorly_than_spine_base third_dorsal_spine_anteroposteriorly_expanded_into_hatchet_shape;
{276 Dorsal_ribs,_accessory_ossification_at_distal_tip:_ absent present;
{277 Mid_dorsal_ribs,_fusion_to_respective_centra: absent present;
{278 Dorsal_ribs,_curvature_of_rib_shaft: curve_ventromedially_to_frame_trunk splay_laterally,_forming_patagium;
{279 Anterior_caudal_vertebra,_neural_spine,_dorsoventral_height: similar_in_height_or_shorter_than_sacral_neural_spines taller_than_sacral_neural_spines;
{280 Caudal_vertebrae,_anterior_neural_spines: spines_unexpanded_dorsally spines_exhibit_slender_anterior/posterior_projections,_forming_T-shape;
{281 Chevrons,_proximal_articular_morphology: unfused_to_centra fused_to_centra;
{282 Anterior_chevrons,_hemal_spine_morphology forms_single_spine bifurcated_ventrally;
{283 Anteriormost_chevrons,_hemal_spine_morphology: bifid_spines_remain_separate_ventrally bifid_spines_recontact_ventrally,_forming_foramen;
{284 Posterior_chevrons,_proximal_articulation: positioned_intervertebrally positioned_at_anteroventral_margin_of_centrum;
{285 Terminal_caudal_vertebra(e): similar_in_morphology_to_other_posterior_caudals modified_into_claw-like_element;
{286 Supraneural_ossification_(bone_growth_positioned_anterodorsal_to_anterior_dorsal_neural_spines): absent present;
{287 Scapulocoracoid,_glenoid_fossa,_position: at_or_near_base_of_scapular_blade located_far_ventral_of_base_of_scapular_blade;
{288 Scapulocoracoid,_glenoid_fossa,_orientation_relative_to_long_axis_of_body: oriented_posterolaterally,_ventral_margin_extends_posterior_of_dorsal_margin oriented_laterally,_ventral_margin_positioned_directly_underneath_to_dorsal_margin;
{289 Humerus,_internal_tuberosity: continuous_with_humeral_shaft offset_from_humeral_shaft_by_cylindrical_pedicel_of_finished_bone;
{290 Humerus,_epicondyles,_proximal_base: positioned_distal_to_midshaft positioned_at/near_midshaft;
{291 Humerus,_ectepicondyle,_morphology_of_lateral_margin: squared_off_pre-axially pointed,_triangular_pre-axially;
{292 Humerus,_entepicondyle,_distal_extent: terminates_proximal_to_distal_margin_of_the_ulnar_condyle extends_distally_relative_to_ulnar_condyle;
{293 Humerus,_distalmost_end: colinear_with_proximal_shaft primary_axis_of_shaft_curves_towards_flexor_surface_at_distal_end.;
{294 Radius,_proximal_tab: absent prominent_tab_for_articulation_with_ulna_present;
{295 Radius,_distal_articulation: terminal_surface_is_concave small_styloid_process_on_radius_fits_into_radiale;
{296 Ulna,_shape: similar_to_radius,_with_elongate_shaft flattened_in_pre-axial-post-axial_plane,_forming_enormous_crescent;
{297 Ulnare_and_intermedium,_elongation: elements_longer_proximodistally_than_in_pre-axial-post-axial_plane elements_short,_equivalent_in_proximodistal_and_pre-axial-post-axial_length;
{298 Manus,_digit_two_(II),_ungual: similar_in_morphology_to_other_manual_unguals substantially_taller_and_more_massive_than_other_manual_unguals;
{299 Manus,_manual_digit_three_(III),_phalangeal_formula multiple_phalanges single,_non-ungual_phalanx;
{300 Ilium,_anteroventral_margin_of_iliac_blade:_ inclined_posterodorsally inclined_vertically inclined_anterodorsally;
{301 Ilium,_iliac_blade,_post-acetabular_portion: relatively_planar_or_lightly_sculptured marked_by_posterodorsally_running_ridge,_extending_from_posterior_margin_of_supraacetabular_margin;
{302 Femur,_proximal_end,_dorsal_surface: unornamented marked_by_prominent_tuberosity;
{303 Calcaneum,_lateral_projection,_ventral_margin: margin_is_convex_and_continuous_with_lateral_margin_of_projection margin_is_concave,_sharply_angled_relative_to_lateral_margin_of_projection;
{304 Metatarsal_I,_shaft,_proximodistal_length_relative_to_proximodistal_length_of_metatarsal_IV:_ >.42 .42>.32 .32<;
{305 Pes,__digit_three_(III),_phalangeal_count: four three;
{306 Anterior_cervical_vertebra,_neural_arch,_transverse_breadth_at_anteroposterior_midpoint_relative_to_centrum: similar_in_transverse_breadth substantially_broader_transversely;
{307 Rostrum,_length_relative_to_total_skull_length: <.40 .41<.62 .62<;
{308 Premaxilla,_posterodorsal_process,_posterior_surface: marked_by_transversely_thin_lamina_arcing_from_process_to_alveolar_portion_of_premaxilla smooth,_no_posterior_lamina;
{309 Maxilla,_ascending_process,_anterior_surface,_slope: posterodorsally_inclined vertical;
{310 Nasal,_lateral_contact_w/_maxilla narrow_lamina_abuts_narrow_portion_of_the_medial_surface_of_ascending_process_of_maxilla dorsoventrally_broad_lamina_abuts_entire_ascending_process_of_maxilla;
{311 Jugal,_lateral_surface,_anteroposteriorly_oriented_shelf_(anguli_oris_crest): restricted_to_main_body_of_jugal extends_at_least_to_anterior_tip_of_anterior_process_of_jugal;
{312 Postfrontal,_posteromedial_corner: anteroposteriorly_or_posterolaterally_inclined. posteromedially_inclined,_producing_transverse_tapering_of_frontal;
{313 Postorbital,_contact_with_postfrontal: medial_process_sits_posteroventral_to_postfrontal medial_process_laps_dorsally_over_postfrontal;
{314 Postorbital-squamosal,_upper_temporal_bar:_ located_approximately_at_level_of_mid-height_of_the_orbit located_approximately_aligned_to_the_dorsal_border_of_the_orbit;
{315 Quadrate: tapers_dorsally expanded_dorsally_into_prominent_convexity_(dorsal_condyle/head).;
{316 Ectopterygoid,_posterior_expansion_in_contact_with_jugal:_ absent present,_with_prominent_posterior_process_extending_posteriorly_from_main_"stem";
{317 Basioccipital,_ventral_margin: deep_embayment_between_basal_tubera,_at_least_as_wide_as_occipital_condyle narrow_embayment_between_basal_tubera,_narrower_than_occipital_condyle;
{318 Mandible,_coronoid_process,_dorsal_height: dorsoventrally_shorter_than_anterior_process_of_jugal dorsoventrally_tall,_similar_to/taller_than_anterior_process_of_jugal;
{319 Dentary,_contribution_to_lateral_mandibular_surface: terminates_at_or_near_to_posterior_terminus_of_tooth_row extends_posteriorly_to_overlap_coronoid extends_well_posterior_to_coronoid;
{320 Splenial: present absent;
{321 Dorsal_vertebra,_breadth_of_neural_spine_expansion little_lateral_expansion_relative_to_the_neural_spine_base transversely_broad,_much_wider_than_neural_spine_base.;
{322 Metatarsal_V,_ratio_of_proximodistal_length_of_contact_w/_DT4_to_proximodistal_length_of_distal_process:_ >1 subequal,_<1;
;
ccode	+ 1 4 10 19 31 32 52 58 62 71 93 121 203 211 213 219 230 250 275 300 304 307 319 *;
proc /;
comments 0
;
