# Supplementary material for: Colobops: a juvenile rhynchocephalian reptile (Lepidosauromorpha), not a diminutive archosauromorph with an unusually strong bite
Source: R Soc Open Sci. 2020 Mar 25;7(3):192179. doi: 10.1098/rsos.192179 (PMC7137947; doi:10.1098/rsos.192179)
Supplement: Matrix file of analysis 2 in TNT format [file rsos192179supp6.zip]

Archive with 1 entries (1 files):
- rsos192179supp6.tnt
