# Supplementary material for: Colobops: a juvenile rhynchocephalian reptile (Lepidosauromorpha), not a diminutive archosauromorph with an unusually strong bite
Source: R Soc Open Sci. 2020 Mar 25;7(3):192179. doi: 10.1098/rsos.192179 (PMC7137947; doi:10.1098/rsos.192179)
Supplement: 3D model of skull in Polygon File Format (PLY files in zipped folder) [file rsos192179supp7.zip]

Archive with 36 entries (36 files):
- Colobops_Basioccipital.ply
- Colobops_Combined.mlp
- Colobops_Coronoid left.ply
- Colobops_Coronoid right.ply
- Colobops_Ectopterygoid.ply
- Colobops_Epipertygoid.ply
- Colobops_Frontal left.ply
- Colobops_Frontal right.ply
- Colobops_indet bones in orbit.ply
- Colobops_indet cranial bone or vertebra.ply
- Colobops_Jugal left.ply
- Colobops_Jugal right.ply
- Colobops_Maxilla left.ply
- Colobops_Maxilla right.ply
- Colobops_Nasal Left.ply
- Colobops_Nasal right.ply
- Colobops_Palatine left.ply
- Colobops_Palatine right.ply
- Colobops_Parietal left.ply
- Colobops_Parietal right.ply
- Colobops_Part of supraoccipital possibly.ply
- Colobops_Postfrontal left.ply
- Colobops_Postfrontal right.ply
- Colobops_Postorbital left.ply
- Colobops_Postorbital right.ply
- Colobops_Prefrontal left.ply
- Colobops_Prefrontal right.ply
- Colobops_pterygoid left_quadrate ramus.ply
- Colobops_Pterygoid right lateral part.ply
- Colobops_pterygoid right_quadrate ramus.ply
- Colobops_Pterygoid tip left.ply
- Colobops_Pterygoid tip right.ply
- Colobops_Quadrate ramus.ply
- Colobops_Squamosal.ply
- Colobops_Supraoccipital possibly.ply
- Colobops_Vomer left.ply
