# Supplementary material for: Colobops: a juvenile rhynchocephalian reptile (Lepidosauromorpha), not a diminutive archosauromorph with an unusually strong bite
Source: R Soc Open Sci. 2020 Mar 25;7(3):192179. doi: 10.1098/rsos.192179 (PMC7137947; doi:10.1098/rsos.192179)
Supplement: 3D model of skull in Polygon File Format (PLY files in zipped folder) [file rsos192179supp7.zip › Colobops_Combined.mlp]

<!DOCTYPE MeshLabDocument>
<MeshLabProject>
 <MeshGroup>
  <MLMesh filename="Colobops_Basioccipital.ply" label="Colobops_Basioccipital.ply">
   <MLMatrix44>
1 0 0 0 
0 1 0 0 
0 0 1 0 
0 0 0 1 
</MLMatrix44>
  </MLMesh>
  <MLMesh filename="Colobops_Coronoid left.ply" label="Colobops_Coronoid left.ply">
   <MLMatrix44>
1 0 0 0 
0 1 0 0 
0 0 1 0 
0 0 0 1 
</MLMatrix44>
  </MLMesh>
  <MLMesh filename="Colobops_Coronoid right.ply" label="Colobops_Coronoid right.ply">
   <MLMatrix44>
1 0 0 0 
0 1 0 0 
0 0 1 0 
0 0 0 1 
</MLMatrix44>
  </MLMesh>
  <MLMesh filename="Colobops_Ectopterygoid.ply" label="Colobops_Ectopterygoid.ply">
   <MLMatrix44>
1 0 0 0 
0 1 0 0 
0 0 1 0 
0 0 0 1 
</MLMatrix44>
  </MLMesh>
  <MLMesh filename="Colobops_Epipertygoid.ply" label="Colobops_Epipertygoid.ply">
   <MLMatrix44>
1 0 0 0 
0 1 0 0 
0 0 1 0 
0 0 0 1 
</MLMatrix44>
  </MLMesh>
  <MLMesh filename="Colobops_Frontal left.ply" label="Colobops_Frontal left.ply">
   <MLMatrix44>
1 0 0 0 
0 1 0 0 
0 0 1 0 
0 0 0 1 
</MLMatrix44>
  </MLMesh>
  <MLMesh filename="Colobops_Frontal right.ply" label="Colobops_Frontal right.ply">
   <MLMatrix44>
1 0 0 0 
0 1 0 0 
0 0 1 0 
0 0 0 1 
</MLMatrix44>
  </MLMesh>
  <MLMesh filename="Colobops_indet bones in orbit.ply" label="Colobops_indet bones in orbit.ply">
   <MLMatrix44>
1 0 0 0 
0 1 0 0 
0 0 1 0 
0 0 0 1 
</MLMatrix44>
  </MLMesh>
  <MLMesh filename="Colobops_indet cranial bone or vertebra.ply" label="Colobops_indet cranial bone or vertebra.ply">
   <MLMatrix44>
1 0 0 0 
0 1 0 0 
0 0 1 0 
0 0 0 1 
</MLMatrix44>
  </MLMesh>
  <MLMesh filename="Colobops_Jugal left.ply" label="Colobops_Jugal left.ply">
   <MLMatrix44>
1 0 0 0 
0 1 0 0 
0 0 1 0 
0 0 0 1 
</MLMatrix44>
  </MLMesh>
  <MLMesh filename="Colobops_Jugal right.ply" label="Colobops_Jugal right.ply">
   <MLMatrix44>
1 0 0 0 
0 1 0 0 
0 0 1 0 
0 0 0 1 
</MLMatrix44>
  </MLMesh>
  <MLMesh filename="Colobops_Maxilla left.ply" label="Colobops_Maxilla left.ply">
   <MLMatrix44>
1 0 0 0 
0 1 0 0 
0 0 1 0 
0 0 0 1 
</MLMatrix44>
  </MLMesh>
  <MLMesh filename="Colobops_Maxilla right.ply" label="Colobops_Maxilla right.ply">
   <MLMatrix44>
1 0 0 0 
0 1 0 0 
0 0 1 0 
0 0 0 1 
</MLMatrix44>
  </MLMesh>
  <MLMesh filename="Colobops_Nasal Left.ply" label="Colobops_Nasal Left.ply">
   <MLMatrix44>
1 0 0 0 
0 1 0 0 
0 0 1 0 
0 0 0 1 
</MLMatrix44>
  </MLMesh>
  <MLMesh filename="Colobops_Nasal right.ply" label="Colobops_Nasal right.ply">
   <MLMatrix44>
1 0 0 0 
0 1 0 0 
0 0 1 0 
0 0 0 1 
</MLMatrix44>
  </MLMesh>
  <MLMesh filename="Colobops_Part of supraoccipital possibly.ply" label="Colobops_Part of supraoccipital possibly.ply">
   <MLMatrix44>
1 0 0 0 
0 1 0 0 
0 0 1 0 
0 0 0 1 
</MLMatrix44>
  </MLMesh>
  <MLMesh filename="Colobops_Pterygoid tip left.ply" label="Colobops_Pterygoid tip left.ply">
   <MLMatrix44>
1 0 0 0 
0 1 0 0 
0 0 1 0 
0 0 0 1 
</MLMatrix44>
  </MLMesh>
  <MLMesh filename="Colobops_Pterygoid tip right.ply" label="Colobops_Pterygoid tip right.ply">
   <MLMatrix44>
1 0 0 0 
0 1 0 0 
0 0 1 0 
0 0 0 1 
</MLMatrix44>
  </MLMesh>
  <MLMesh filename="Colobops_Quadrate ramus.ply" label="Colobops_Quadrate ramus.ply">
   <MLMatrix44>
1 0 0 0 
0 1 0 0 
0 0 1 0 
0 0 0 1 
</MLMatrix44>
  </MLMesh>
  <MLMesh filename="Colobops_Squamosal.ply" label="Colobops_Squamosal.ply">
   <MLMatrix44>
1 0 0 0 
0 1 0 0 
0 0 1 0 
0 0 0 1 
</MLMatrix44>
  </MLMesh>
  <MLMesh filename="Colobops_Supraoccipital possibly.ply" label="Colobops_Supraoccipital possibly.ply">
   <MLMatrix44>
1 0 0 0 
0 1 0 0 
0 0 1 0 
0 0 0 1 
</MLMatrix44>
  </MLMesh>
  <MLMesh filename="Colobops_Vomer left.ply" label="Colobops_Vomer left.ply">
   <MLMatrix44>
1 0 0 0 
0 1 0 0 
0 0 1 0 
0 0 0 1 
</MLMatrix44>
  </MLMesh>
  <MLMesh filename="Colobops_Palatine left.ply" label="Colobops_Palatine left.ply">
   <MLMatrix44>
1 0 0 0 
0 1 0 0 
0 0 1 0 
0 0 0 1 
</MLMatrix44>
  </MLMesh>
  <MLMesh filename="Colobops_Palatine right.ply" label="Colobops_Palatine right.ply">
   <MLMatrix44>
1 0 0 0 
0 1 0 0 
0 0 1 0 
0 0 0 1 
</MLMatrix44>
  </MLMesh>
  <MLMesh filename="Colobops_Parietal left.ply" label="Colobops_Parietal left.ply">
   <MLMatrix44>
1 0 0 0 
0 1 0 0 
0 0 1 0 
0 0 0 1 
</MLMatrix44>
  </MLMesh>
  <MLMesh filename="Colobops_Parietal right.ply" label="Colobops_Parietal right.ply">
   <MLMatrix44>
1 0 0 0 
0 1 0 0 
0 0 1 0 
0 0 0 1 
</MLMatrix44>
  </MLMesh>
  <MLMesh filename="Colobops_Postfrontal left.ply" label="Colobops_Postfrontal left.ply">
   <MLMatrix44>
1 0 0 0 
0 1 0 0 
0 0 1 0 
0 0 0 1 
</MLMatrix44>
  </MLMesh>
  <MLMesh filename="Colobops_Postfrontal right.ply" label="Colobops_Postfrontal right.ply">
   <MLMatrix44>
1 0 0 0 
0 1 0 0 
0 0 1 0 
0 0 0 1 
</MLMatrix44>
  </MLMesh>
  <MLMesh filename="Colobops_Postorbital left.ply" label="Colobops_Postorbital left.ply">
   <MLMatrix44>
1 0 0 0 
0 1 0 0 
0 0 1 0 
0 0 0 1 
</MLMatrix44>
  </MLMesh>
  <MLMesh filename="Colobops_Postorbital right.ply" label="Colobops_Postorbital right.ply">
   <MLMatrix44>
1 0 0 0 
0 1 0 0 
0 0 1 0 
0 0 0 1 
</MLMatrix44>
  </MLMesh>
  <MLMesh filename="Colobops_Prefrontal left.ply" label="Colobops_Prefrontal left.ply">
   <MLMatrix44>
1 0 0 0 
0 1 0 0 
0 0 1 0 
0 0 0 1 
</MLMatrix44>
  </MLMesh>
  <MLMesh filename="Colobops_Prefrontal right.ply" label="Colobops_Prefrontal right.ply">
   <MLMatrix44>
1 0 0 0 
0 1 0 0 
0 0 1 0 
0 0 0 1 
</MLMatrix44>
  </MLMesh>
  <MLMesh filename="Colobops_pterygoid left_quadrate ramus.ply" label="Colobops_pterygoid left_quadrate ramus.ply">
   <MLMatrix44>
1 0 0 0 
0 1 0 0 
0 0 1 0 
0 0 0 1 
</MLMatrix44>
  </MLMesh>
  <MLMesh filename="Colobops_Pterygoid right lateral part.ply" label="Colobops_Pterygoid right lateral part.ply">
   <MLMatrix44>
1 0 0 0 
0 1 0 0 
0 0 1 0 
0 0 0 1 
</MLMatrix44>
  </MLMesh>
  <MLMesh filename="Colobops_pterygoid right_quadrate ramus.ply" label="Colobops_pterygoid right_quadrate ramus.ply">
   <MLMatrix44>
1 0 0 0 
0 1 0 0 
0 0 1 0 
0 0 0 1 
</MLMatrix44>
  </MLMesh>
 </MeshGroup>
 <RasterGroup/>
</MeshLabProject>
